# Supplementary material for: Lifestyle Patterns of Children Experiencing Homelessness: Family Socio-Ecological Correlates and Links with Physical and Mental Health
Source: Int J Environ Res Public Health. 2022 Dec 5;19(23):16276. doi: 10.3390/ijerph192316276 (PMC9737210; doi:10.3390/ijerph192316276)
Supplement: Supplementary file 1 [file ijerph-19-16276-s001.zip]

Archive with 1 entries (1 files):
- ijerph-2034634-supplementary.pdf
